# Supplementary material for: Epigenome-wide analysis of DNA methylation and coronary heart disease: a nested case-control study
Source: eLife. 2021 Sep 13;10:e68671. doi: 10.7554/eLife.68671 (PMC8585480; doi:10.7554/eLife.68671)
Supplement: Source code 1. [file elife-68671-supp3.zip]

Archive with 6 entries (5 files):
- source_code_1_ewas/
- source_code_1_ewas/combine_results_qq_plot.R
- source_code_1_ewas/20190610_quartile_OR.R
- source_code_1_ewas/20190403_generate_sva.R
- source_code_1_ewas/20190403_CHDEWAS.R
- source_code_1_ewas/0403_manhattan_plot.R
