# Supplementary material for: Epigenome-wide analysis of DNA methylation and coronary heart disease: a nested case-control study
Source: eLife. 2021 Sep 13;10:e68671. doi: 10.7554/eLife.68671 (PMC8585480; doi:10.7554/eLife.68671)
Supplement: Source code 1. [file elife-68671-supp3.zip › source_code_1_ewas/20190610_quartile_OR.R]

cpg_list <- read.csv("C:/Users/sijia/Desktop/current working dictionary/methylation/code/20190404 WGCNA/03.relateMEtoPhenotype/task43-0405relateMEtoPhenotype.R/find_cpg.csv")
dim(cpg_list) #[1] 20000    92
cpg_list <- cpg_list[order(cpg_list$pOUT),]
top_2 <- cpg_list[1:2,]
top_2$pOUT[2] #[1] 9.606384e-08
top_10 <- cpg_list[1:10,]
top_10$pOUT[10] #[1] 2.447302e-06
top_100 <- cpg_list[1:100,]
top_100$pOUT[100] #[1] 4.555022e-05
top_20k <- cpg_list
top_20k$pOUT[20000] #[1] 0.02110841

top_2 <- top_2[,cbind("eOUT","probename")]
top_10 <- top_10[,cbind("eOUT","probename")]
top_100 <- top_100[,cbind("eOUT","probename")]
top_20k <- top_20k[,cbind("eOUT","probename")]

top_2$probename <- as.character(top_2$probename)
top_2_value <- t_bn_top_20k[,top_2$probename]
A=as.matrix(top_2_value) #[1] 980   2
B=as.matrix(top_2$eOUT) #[1] 2 1
top_2_value$top_2_score <- A %*% B

top_10$probename <- as.character(top_10$probename)
top_10_value <- t_bn_top_20k[,top_10$probename]
A=as.matrix(top_10_value) #[1] 980   10
B=as.matrix(top_10$eOUT) #[1] 10 1
top_10_value$top_10_score <- A %*% B
sum(rownames(top_10_value)!=rownames(top_2_value))
top_10_value$top_10_score <- A %*% B

top_100$probename <- as.character(top_100$probename)
top_100_value <- t_bn_top_20k[,top_100$probename]
A=as.matrix(top_100_value) #[1] 980   100
B=as.matrix(top_100$eOUT) #[1] 100 1
top_2_value$top_100_score <- A %*% B

top_20k$probename <- as.character(top_20k$probename)
top_20k_value <- t_bn_top_20k[,top_20k$probename]
A=as.matrix(top_20k_value) #[1] 980   20000
B=as.matrix(top_20k$eOUT) #[1] 20000 1
top_2_value$top_20k_score <- A %*% B

rownames(datTraits) <- rownames(pheno)
sum(rownames(datTraits)!=rownames(t_bn_top_20k)) #0
sva <- read.csv("190403_smartSVA_CHD.csv",as.is=T)
rownames(sva) <- sva$X
sva <- sva[rownames(datTraits),]
sva <- sva[order(rownames(sva)),]
sum(rownames(datTraits)!=rownames(sva)) #0
sva <- sva[,2:dim(sva)[2]]
sum(rownames(sva)!=rownames(top_2_value)) #0

top_2_value$MEbrown <- MEs$MEbrown
top_2_value$MEbrown_int <- qnorm(rank(MEs$MEbrown)/(length(MEs$MEbrown)+1),mean = 0,sd = 1)


#status <- read.csv("C:/Users/sijia/Desktop/current working dictionary/methylation/sample sheet/status.csv",as.is=T)
# rownames(status) <- status$status_1
# status980 <- status[rownames(datTraits),]
# datTraits <- as.data.frame(datTraits)
# datTraits <- datTraits[order(rownames(datTraits)),]
# status980 <- status980[order(rownames(status980)),]

covs<-data.frame(top_2_value,datTraits,sva)
write.csv(covs,"cpg_scores.csv")

# using stata
import delimited "C:\Users\sijia\Desktop\current working dictionary\methylation\code\20190404 WGCNA\03.relateMEtoPhenotype\task43-0405relateMEtoPhenotype.R\cpg_scores.csv"

replace chd=0 if chd==2
egen cg23398826_4g=cut(cg23398826), group(4) label
logistic chd b0.cg23398826_4g age gender education marital_status smk drk pa1 pa2 diet_score bmi fasting_time region1 region2 region3 region4 region5 region6 region7 region8 region9 sv1 sv2 sv3 sv4 sv5 sv6 sv7 sv8 sv9 sv10 sv11 sv12 sv13 sv14 sv15 sv16 sv17 sv18 sv19 sv20 sv21 sv22 sv23 sv24 sv25 sv26 sv27 sv28 sv29 sv30 sv31 sv32 sv33 sv34 sv35 sv36 sv37 sv38 sv39 sv40 sv41 sv42 sv43 sv44 sv45 sv46 sv47 sv48 sv49 sv50 sv51 sv52 sv53 sv54 sv55 sv56

egen cg02386575_4g=cut(cg02386575), group(4) label
logistic chd b0.cg02386575_4g age gender education marital_status smk drk pa1 pa2 diet_score bmi fasting_time region1 region2 region3 region4 region5 region6 region7 region8 region9 sv1 sv2 sv3 sv4 sv5 sv6 sv7 sv8 sv9 sv10 sv11 sv12 sv13 sv14 sv15 sv16 sv17 sv18 sv19 sv20 sv21 sv22 sv23 sv24 sv25 sv26 sv27 sv28 sv29 sv30 sv31 sv32 sv33 sv34 sv35 sv36 sv37 sv38 sv39 sv40 sv41 sv42 sv43 sv44 sv45 sv46 sv47 sv48 sv49 sv50 sv51 sv52 sv53 sv54 sv55 sv56

egen top_2_score_4g=cut(top_2_score), group(4) label
logistic chd b0.top_2_score_4g age gender education marital_status smk drk pa1 pa2 diet_score bmi fasting_time region1 region2 region3 region4 region5 region6 region7 region8 region9 sv1 sv2 sv3 sv4 sv5 sv6 sv7 sv8 sv9 sv10 sv11 sv12 sv13 sv14 sv15 sv16 sv17 sv18 sv19 sv20 sv21 sv22 sv23 sv24 sv25 sv26 sv27 sv28 sv29 sv30 sv31 sv32 sv33 sv34 sv35 sv36 sv37 sv38 sv39 sv40 sv41 sv42 sv43 sv44 sv45 sv46 sv47 sv48 sv49 sv50 sv51 sv52 sv53 sv54 sv55 sv56

egen mebrown_4g=cut(mebrown), group(4) label
logistic chd b0.mebrown_4g age gender education marital_status smk drk pa1 pa2 diet_score bmi fasting_time region1 region2 region3 region4 region5 region6 region7 region8 region9 sv1 sv2 sv3 sv4 sv5 sv6 sv7 sv8 sv9 sv10 sv11 sv12 sv13 sv14 sv15 sv16 sv17 sv18 sv19 sv20 sv21 sv22 sv23 sv24 sv25 sv26 sv27 sv28 sv29 sv30 sv31 sv32 sv33 sv34 sv35 sv36 sv37 sv38 sv39 sv40 sv41 sv42 sv43 sv44 sv45 sv46 sv47 sv48 sv49 sv50 sv51 sv52 sv53 sv54 sv55 sv56

egen mebrown_int_4g=cut(mebrown_int), group(4) label
logistic chd b0.mebrown_int_4g age gender education marital_status smk drk pa1 pa2 diet_score bmi fasting_time region1 region2 region3 region4 region5 region6 region7 region8 region9 sv1 sv2 sv3 sv4 sv5 sv6 sv7 sv8 sv9 sv10 sv11 sv12 sv13 sv14 sv15 sv16 sv17 sv18 sv19 sv20 sv21 sv22 sv23 sv24 sv25 sv26 sv27 sv28 sv29 sv30 sv31 sv32 sv33 sv34 sv35 sv36 sv37 sv38 sv39 sv40 sv41 sv42 sv43 sv44 sv45 sv46 sv47 sv48 sv49 sv50 sv51 sv52 sv53 sv54 sv55 sv56

egen top_10_score_4g=cut(top_10_score), group(4) label
logistic chd b0.top_10_score_4g age gender education marital_status smk drk pa1 pa2 diet_score bmi fasting_time region1 region2 region3 region4 region5 region6 region7 region8 region9 sv1 sv2 sv3 sv4 sv5 sv6 sv7 sv8 sv9 sv10 sv11 sv12 sv13 sv14 sv15 sv16 sv17 sv18 sv19 sv20 sv21 sv22 sv23 sv24 sv25 sv26 sv27 sv28 sv29 sv30 sv31 sv32 sv33 sv34 sv35 sv36 sv37 sv38 sv39 sv40 sv41 sv42 sv43 sv44 sv45 sv46 sv47 sv48 sv49 sv50 sv51 sv52 sv53 sv54 sv55 sv56

egen top_100_score_4g=cut(top_100_score), group(4) label
logistic chd b0.top_100_score_4g age gender education marital_status smk drk pa1 pa2 diet_score bmi fasting_time region1 region2 region3 region4 region5 region6 region7 region8 region9 sv1 sv2 sv3 sv4 sv5 sv6 sv7 sv8 sv9 sv10 sv11 sv12 sv13 sv14 sv15 sv16 sv17 sv18 sv19 sv20 sv21 sv22 sv23 sv24 sv25 sv26 sv27 sv28 sv29 sv30 sv31 sv32 sv33 sv34 sv35 sv36 sv37 sv38 sv39 sv40 sv41 sv42 sv43 sv44 sv45 sv46 sv47 sv48 sv49 sv50 sv51 sv52 sv53 sv54 sv55 sv56

egen top_20k_score_4g=cut(top_20k_score), group(4) label
logistic chd b0.top_20k_score_4g age gender education marital_status smk drk pa1 pa2 diet_score bmi fasting_time region1 region2 region3 region4 region5 region6 region7 region8 region9 sv1 sv2 sv3 sv4 sv5 sv6 sv7 sv8 sv9 sv10 sv11 sv12 sv13 sv14 sv15 sv16 sv17 sv18 sv19 sv20 sv21 sv22 sv23 sv24 sv25 sv26 sv27 sv28 sv29 sv30 sv31 sv32 sv33 sv34 sv35 sv36 sv37 sv38 sv39 sv40 sv41 sv42 sv43 sv44 sv45 sv46 sv47 sv48 sv49 sv50 sv51 sv52 sv53 sv54 sv55 sv56
