# Supplementary material for: Epigenome-wide analysis of DNA methylation and coronary heart disease: a nested case-control study
Source: eLife. 2021 Sep 13;10:e68671. doi: 10.7554/eLife.68671 (PMC8585480; doi:10.7554/eLife.68671)
Supplement: Source code 1. [file elife-68671-supp3.zip › source_code_1_ewas/20190403_generate_sva.R]

#!/public/software/R/3.4.3/bin/Rscript

# generate sva using 'smartsva' for lme model
# EWAS for CHD
# covariates
# smoking (continuous): smk_con ; 
# alcohol consumption (continuous): drk_con; 
# diet (0-6 score): diet_6score;
# PA (met continuous): cut met at tertile; 
# BMI (continuous): bmi_calc
####################################
# gen smk_con=0 if smoking_category == 1 | smoking_category == 2
# replace smk_con=0 if smoking_category == 3 & (smoking_stopped_reason > 0 & smoking_stopped_reason <= 4)
# replace smk_con=cig_equiv_day if (smoking_category == 4 | (smoking_category == 3 & smoking_stopped_reason == 0))
# gen drk_con=total_alc_typ_day_g if alcohol_7groups!=3
# replace drk_con=total_alc_typ_day_g/7*1.5 if alcohol_7groups==3 & alc_weekly==0
# replace drk_con=total_alc_typ_day_g/7*4 if alcohol_7groups==3 & alc_weekly==1
####################################
# sample: 982
# original: 988 and 12 duplicated sample
# 2 samples missing rate>=0.01;
# 2 samples predicted wrong sex;
# 2 samples in the 6th batch.
# 2019-04-03
# SJH


getwd()
rm(list=ls())   #clear objects
load("2018-10-31_bn.RData")

# generate sva

PHENO <- read.csv("INPUT/csv/20190331_pheno_982.csv",as.is=T)
pheno <- as.data.frame(pheno)
PHENO <- PHENO[order(PHENO$studyid),]
pheno <- pheno[order(pheno$studyid),]
sum(pheno$studyid!=PHENO$studyid)
dim(PHENO)
dim(pheno)
# 998 in pheno, while 982 in PHENO
# delete QC samples in pheno
# 10 QC samples: 202259340031_R08C01 202259340185_R08C01 202259490132_R08C01 202259340033_R08C01 202259340195_R08C01 202259340179_R08C01 202259340166_R08C01 202274990080_R08C01 202410000174_R08C01 202410000012_R08C01
bn <- bn[, !(colnames(bn) %in% c("202259340031_R08C01", "202259340185_R08C01", "202259490132_R08C01", "202259340033_R08C01", "202259340195_R08C01", "202259340179_R08C01", "202259340166_R08C01", "202274990080_R08C01", "202410000174_R08C01", "202410000012_R08C01") ) ]
dim(bn)
# delete 2 other QC samples
# "202410000012R06C01", "202410000012R07C01"
bn <- bn[, !(colnames(bn) %in% c("202410000012_R06C01", "202410000012_R07C01") ) ]
dim(bn)
#delete 2 samples not in the original list
# "202259350068R06C01", "202274990175R06C01"
# drop if studyid=="680319599"
# drop if studyid=="680386261"
bn <- bn[, !(colnames(bn) %in% c("202259350068_R06C01", "202274990175_R06C01") ) ]
dim(bn)

# delete samples with wrong sex in bn: 2 samples
# case_index=431, 432
# * 431: case(CK28190308) had wrong sex in mds plot 202259340113R03C01
# * 432: control(880171999, CK24795830) 202250800154R03C01
# "202259340113R03C01", "202250800154R03C01"
bn <- bn[, !(colnames(bn) %in% c("202259340113_R03C01", "202250800154_R03C01") ) ]
dim(bn)

# 202259340013_R01C01 202242420191_R05C01 already droped in QC process

#should be 982 here
na.bn <- na.omit(bn) ##delete 'NA' probes, save as sva analysis
dim(na.bn)
t_bn <- t(na.bn)
t_bn <- t_bn[order(rownames(t_bn)),] ##sort samples by Barcode
pheno <- pheno[which(rownames(pheno) %in% rownames(t_bn)),]
dim(pheno)
#should be 982 here

PHENO <- PHENO[order(PHENO$studyid),]
pheno <- pheno[order(pheno$studyid),]
sum(pheno$studyid!=PHENO$studyid)

PHENO$Barcode <- rownames(pheno) #generate status in PHENO 

PHENO$region_code <- factor(PHENO$region_code) #generate dumy viriable 

rownames(PHENO) <- PHENO$Barcode

head(PHENO)
head(rownames(t_bn))
PHENO <- PHENO[with(PHENO,order(Barcode)),]   ##sort PHENO DATA by Barcode
sum(rownames(PHENO)!=rownames(t_bn))   # 0

dim(t_bn) 
dim(PHENO)

#FOR LME ONLY
# THUS ADJUSTED FOR 1.AGE 2.SEX 3.REGION AND 4.HOURS SINCE LAST ATE
AGE <- PHENO[,"age_at_study_date"]
SEX <- PHENO[,"is_female"]
REGION <- PHENO[,"region_code"]
HOURS <- PHENO[,"hours_last_ate_x10_g1"]
# social demographic factors
EDU <- PHENO[,"highest_education"]
MAR <- PHENO[,"marital_status_g1"]
#covariates
smk <- PHENO[,"smk_con"]
drk <- PHENO[,"drk_con"]
pa <- PHENO[,"met_3g"]
diet <- PHENO[,"diet_6score"]
bmi <- PHENO[,"bmi_calc"]
# outcome: case or control
OUT <- PHENO[,"case_control"]
# # diseases
# BMI <- PHENO[,"bmi_calc"]
# DIA <- PHENO[,"has_diabetes"]
# HYP <- PHENO[,"has_hypertension"]
# LIP <- PHENO[,"has_lip"]
REGION <- factor(REGION)
pa <- factor(pa)


#using 'smartsva'
require('SmartSVA', lib="~/Rlib")

# model1
Y.r <- t(resid(lm(t_bn ~ OUT + smk + drk + pa + diet + bmi + AGE + SEX + REGION + HOURS + EDU + MAR )))
n.sv <- EstDimRMT(Y.r, FALSE)$dim + 1     

mod <- model.matrix(~ OUT + smk + drk + pa + diet + bmi + AGE + SEX + REGION + HOURS + EDU + MAR)
dim(mod)

svTable <- smartsva.cpp(t(t_bn), mod, mod0=NULL, n.sv=n.sv)
sv <- as.matrix(svTable$sv)
dim(sv)
rownames(sv) <- rownames(t_bn)
n = dim(sv)[2]
colnames(sv) <- paste("sv",1:n,sep='')
write.csv(sv,"INPUT/csv/190403_smartSVA_CHD.csv")


a1 <- a[which(a$minus_log_P_BMI>= 15 && a$minus_log_P_BMI_diff>=4 && ),]
