# Supplementary material for: Epigenome-wide analysis of DNA methylation and coronary heart disease: a nested case-control study
Source: eLife. 2021 Sep 13;10:e68671. doi: 10.7554/eLife.68671 (PMC8585480; doi:10.7554/eLife.68671)
Supplement: Source code 2. [file elife-68671-supp4.zip]

Archive with 8 entries (7 files):
- source_code_2_WGCNA/
- source_code_2_WGCNA/figure2.R
- source_code_2_WGCNA/0412visANT.R
- source_code_2_WGCNA/0408relateMEtoPhenotype_withsv.R
- source_code_2_WGCNA/0405relateMEtoPhenotype.R
- source_code_2_WGCNA/0405network_cons_20k.R
- source_code_2_WGCNA/0404datainput_top20k.R
- source_code_2_WGCNA/0404calculate_power.R
