# Supplementary material for: Epigenome-wide analysis of DNA methylation and coronary heart disease: a nested case-control study
Source: eLife. 2021 Sep 13;10:e68671. doi: 10.7554/eLife.68671 (PMC8585480; doi:10.7554/eLife.68671)
Supplement: Source code 2. [file elife-68671-supp4.zip › source_code_2_WGCNA/0412visANT.R]

load("C:/Users/sijia/Desktop/current working dictionary/methylation/code/20190404 WGCNA/03.relateMEtoPhenotype/task43-0405relateMEtoPhenotype.R/0405_step3_GS_MM_info.RData")
setwd("C:/Users/sijia/Desktop/current working dictionary/methylation/code/20190404 WGCNA/03.relateMEtoPhenotype/task43-0405relateMEtoPhenotype.R/")

library(WGCNA)

# rownames(datTraits) <- rownames(pheno)
# datTraits <- as.data.frame(datTraits)
# chd = as.data.frame(datTraits$CHD);
# names(chd) = "chd"
# modNames = substring(names(MEs), 3)

# geneModuleMembership = as.data.frame(cor(t_bn_top_20k, MEs, use = "p"));
# MMPvalue = as.data.frame(corPvalueStudent(as.matrix(geneModuleMembership), nSamples));
# names(geneModuleMembership) = paste("MM", modNames, sep="");
# names(MMPvalue) = paste("p.MM", modNames, sep="");

# geneTraitSignificance = as.data.frame(cor(t_bn_top_20k, chd, use = "p"));
# GSPvalue = as.data.frame(corPvalueStudent(as.matrix(geneTraitSignificance), nSamples));
# names(geneTraitSignificance) = paste("GS.", names(chd), sep="");
# names(GSPvalue) = paste("p.GS.", names(chd), sep="");


# module = "turquoise"
# column = match(module, modNames);
# moduleGenes = moduleColors==module;

# sizeGrWindow(7, 7);
# par(mfrow = c(1,1));
# verboseScatterplot(abs(geneModuleMembership[moduleGenes, column]),
# abs(geneTraitSignificance[moduleGenes, 1]),
# xlab = paste("Module Membership in", module, "module"),
# ylab = "Gene significance for CHD",
# main = paste("Module membership vs. gene significance\n"),
# cex.main = 1.2, cex.lab = 1.2, cex.axis = 1.2, col = module)

# anno=read.csv("C:/Users/sijia/Desktop/current working dictionary/methylation/infinium-methylationepic-v-1-0-b4-manifest-file-csv/anno.csv",header=T,as.is=T,sep=",")
# dim(anno)
# names(anno)[1] <- "probename"

# probes = names(t_bn_top_20k)
# probes2annot = match(probes, anno$probename)
# sum(is.na(probes2annot))

# Recalculate topological overlap
TOM = TOMsimilarityFromExpr(t_bn_top_20k, power = 5);
class(TOM) #matrix
# Read in the annotation file
anno=read.csv("0708_annotation_brown.csv",header=T,as.is=T,sep=",")
names(anno)[1] <- "probename"
# Select module
module = "brown";
# Select module probes
probes = names(t_bn_top_20k)
inModule = (moduleColors==module);
modProbes = probes[inModule];

probes2annot = match(modProbes, anno$probename)
sum(is.na(probes2annot))

# Select the corresponding Topological Overlap
modTOM = TOM[inModule, inModule];
dim(modTOM) #2106 2106
dimnames(modTOM) = list(modProbes, modProbes)

#select probes with gene in annotation file
probes_with_gene = anno$probename
with_gene <- is.element(modProbes,probes_with_gene)
table(with_gene)
# with_gene
# FALSE  TRUE 447  1659 

# Select the corresponding Topological Overlap
modTOM_with_gene = modTOM[with_gene, with_gene];
dim(modTOM_with_gene) #1659 1659
dimnames(modTOM_with_gene) = list(probes_with_gene, probes_with_gene)


# Export the network into an edge list file VisANT can read
vis = exportNetworkToVisANT(modTOM_with_gene,
file = paste("VisANTInput-withGene-", module, ".txt", sep=""),
weighted = TRUE,
threshold = 0,
probeToGene = data.frame(anno$probename, anno$UCSC_RefGene_Name) )

# Because the brown module is rather large, we can restrict the genes in the output to say the 30 top hub genes in the module:
mod_t_bn_top_20k <- t_bn_top_20k[, modProbes]
dim(mod_t_bn_top_20k)
mod_t_bn_top_20k_gene <- mod_t_bn_top_20k[, with_gene]
dim(mod_t_bn_top_20k_gene)

nTop = 30;
IMConn = softConnectivity(mod_t_bn_top_20k_gene);
top = (rank(-IMConn) <= nTop)
vis = exportNetworkToVisANT(modTOM_with_gene[top, top],
file = paste("VisANTInput-withGene-", module, "-top30.txt", sep=""),
weighted = TRUE,
threshold = 0,
probeToGene = data.frame(anno$probename, anno$UCSC_RefGene_Name) )
