# Supplementary material for: Epigenome-wide analysis of DNA methylation and coronary heart disease: a nested case-control study
Source: eLife. 2021 Sep 13;10:e68671. doi: 10.7554/eLife.68671 (PMC8585480; doi:10.7554/eLife.68671)
Supplement: Source code 2. [file elife-68671-supp4.zip › source_code_2_WGCNA/0404calculate_power.R]

#!/public/software/R/3.4.3/bin/Rscript

#=====================================================================================
#
#  Code chunk 1
#
#=====================================================================================


# Display the current working directory
getwd();
# If necessary, change the path below to the directory where the data files are stored. 
# "." means current directory. On Windows use a forward slash / instead of the usual \.
workingDir = ".";
setwd(workingDir); 
# Load the WGCNA package
library(WGCNA, lib="~/Rlib")
# The following setting is important, do not omit.
options(stringsAsFactors = FALSE);
# Allow multi-threading within WGCNA. This helps speed up certain calculations.
# At present this call is necessary for the code to work.
# Any error here may be ignored but you may want to update WGCNA if you see one.
# Caution: skip this line if you run RStudio or other third-party R environments. 
# See note above.
enableWGCNAThreads()
# Load the data saved in the first part
lnames = load(file = "0404WGCNA-dataInput-top20k.RData");
#The variable lnames contains the names of loaded variables.
lnames

#=====================================================================================
#
#  Code chunk 2
#
#=====================================================================================


# Choose a set of soft-thresholding powers
powers = c(c(1:10), seq(from = 12, to=20, by=2))
# Call the network topology analysis function
sft = pickSoftThreshold(t_bn_top_20k, powerVector = powers, verbose = 5)
# Plot the results:
pdf(file = "~/OUTPUT/0404WGCNA/0404power_calculate.pdf", width = 9, height = 5);
par(mfrow = c(1,2));
cex1 = 0.9;
# Scale-free topology fit index as a function of the soft-thresholding power
plot(sft$fitIndices[,1], -sign(sft$fitIndices[,3])*sft$fitIndices[,2],
     xlab="Soft Threshold (power)",ylab="Scale Free Topology Model Fit,signed R^2",type="n",
     main = paste("Scale independence"));
text(sft$fitIndices[,1], -sign(sft$fitIndices[,3])*sft$fitIndices[,2],
     labels=powers,cex=cex1,col="red");
# this line corresponds to using an R^2 cut-off of h
abline(h=0.90,col="red")
# Mean connectivity as a function of the soft-thresholding power
plot(sft$fitIndices[,1], sft$fitIndices[,5],
     xlab="Soft Threshold (power)",ylab="Mean Connectivity", type="n",
     main = paste("Mean connectivity"))
text(sft$fitIndices[,1], sft$fitIndices[,5], labels=powers, cex=cex1,col="red")
dev.off()
