# Supplementary material for: Epigenome-wide analysis of DNA methylation and coronary heart disease: a nested case-control study
Source: eLife. 2021 Sep 13;10:e68671. doi: 10.7554/eLife.68671 (PMC8585480; doi:10.7554/eLife.68671)
Supplement: Source code 3. [file elife-68671-supp5.zip]

Archive with 5 entries (4 files):
- source_code_3_mediation/
- source_code_3_mediation/table 4.R
- source_code_3_mediation/table 4 p for trend.R
- source_code_3_mediation/table 3 (sup table 3).R
- source_code_3_mediation/mediation.do
