# Supplementary material for: Epigenome-wide analysis of DNA methylation and coronary heart disease: a nested case-control study
Source: eLife. 2021 Sep 13;10:e68671. doi: 10.7554/eLife.68671 (PMC8585480; doi:10.7554/eLife.68671)
Supplement: Source code 3. [file elife-68671-supp5.zip › source_code_3_mediation/table 4 p for trend.R]

# association between 25 significant cpgs with metabolic risk factors
library(data.table)

rm(list=ls())
setwd("C:/Users/sijia/Desktop/current working dictionary/methylation/code/20190619 cpg_mediation")
data <- fread("0826_survival_analysis.csv")

# foreach var of varlist cg01545454 cg02386575 cg02591826 cg05681643 cg05740632 cg06358566 cg07219103 cg07560408 cg08106661 cg08484100 cg10400937 cg10643850 cg11630610 cg11754670 cg13311494 cg15833447 cg16639138 cg19583211 cg20302171 cg20562821 cg21210537 cg22794712 cg24792179 cg26334131 cg23398826{
# egen `var'_4g=cut(`var'), group(4)
# }
cpg_25_4g <- fread("cpg_25_4g.csv") 

#continuous variable
#4 groups -(2:26)
cpg_25 <- cpg_25_4g[,1:26]
cpg_25 <- cpg_25[order(cpg_25$v1),]
data <- data[order(data$v1),]
sum(cpg_25$v1!=data$v1)   # 0 

covs<-data.frame(cpg_25,data)


covs$education<-as.numeric(covs$education)
covs$region_code<-factor(covs$region_code)
covs$fasting_time<-factor(covs$fasting_time)
covs$no_batch<-factor(covs$no_batch)
# covs$chip<-factor(covs$chip)
# covs$sample_plate<-factor(covs$sample_plate)

Formula <- formula(paste("y ~cpg+age+gender+education+marital_status+smk+drk+pa1+pa2+diet_score+fasting_time+region_code+no_batch"))

#all metabolic markers:
# sbp_adj dbp_adj chol_mmoll hdl_mmoll ldl_mmoll tg_mmoll random_glucose(additionally adjusted for diabetes_now when y is random_glucose)
# Formula <- formula(paste("y ~cpg+age+gender+education+marital_status+smk+drk+pa1+pa2+diet_score+fasting_time+region_code+no_batch+diabetes_now"))

cpg_25 <- as.matrix(cpg_25)

fitmodel =function(i){
  
  covs$y=covs$sbp_adj #change sbp_adj to other metabolic markers
  covs$cpg=as.numeric(cpg_25[,i])
  est=rep(NA,1)
  se=rep(NA,1)
  pvalue=rep(NA,1)
  tryCatch({
    lm2=lm(Formula,data=covs)
    est=coef(summary(lm2))[2,1]
    se=coef(summary(lm2))[2,2]
    pvalue=coef(summary(lm2))[2,4]   
     
  },warning=function(w) {print(paste("warning",i,sep=" "))}, error = function(e) {print(paste("error",i,sep=" "))})
  
  c(est,se,pvalue)
}
result=as.data.frame(t(sapply(2:26,fitmodel)))
colnames(result) = c("e","se","p")
result$probename=colnames(cpg_25)[2:26]

write.table(result,"sbp_adj.csv",quote=F,sep=",",col.name=T,row.name=F)
