# Supplementary material for: Epigenome-wide analysis of DNA methylation and coronary heart disease: a nested case-control study
Source: eLife. 2021 Sep 13;10:e68671. doi: 10.7554/eLife.68671 (PMC8585480; doi:10.7554/eLife.68671)
Supplement: Source code 3. [file elife-68671-supp5.zip › source_code_3_mediation/table 3 (sup table 3).R]

# association between 25 significant cpgs with metabolic risk factors
library(data.table)
rm(list=ls())
# library(ggplot2)
# setwd("C:/Users/sijia/Desktop/current working dictionary/methylation/code/20190612 Methy-expression")

# cpglist <- fread("sig_cpg_25.csv") 
# cpglist <- cpglist$V2[-1]
# setwd("C:/Users/sijia/Desktop/current working dictionary/methylation/code/20190404 WGCNA/03.relateMEtoPhenotype/task43-0405relateMEtoPhenotype.R")
# load("0405_step3_GS_MM_info.RData")
# dim(t_bn_top_20k)
# cpg_25 <- t_bn_top_20k[,cpglist]

setwd("C:/Users/sijia/Desktop/current working dictionary/methylation/code/20190619 cpg_mediation")
library(survival)

data <- fread("0826_survival_analysis.csv")
# cpg_25 <- cpg_25[order(rownames(cpg_25)),]

# sum(rownames(cpg_25)!=data$V2)   # 0
# write.csv(cpg_25,"cpg_25.csv")
#stata 
# foreach var of varlist cg01545454 cg02386575 cg02591826 cg05681643 cg05740632 cg06358566 cg07219103 cg07560408 cg08106661 cg08484100 cg10400937 cg10643850 cg11630610 cg11754670 cg13311494 cg15833447 cg16639138 cg19583211 cg20302171 cg20562821 cg21210537 cg22794712 cg24792179 cg26334131 cg23398826{
# egen `var'_4g=cut(`var'), group(4)
# }
cpg_25_4g <- fread("cpg_25_4g.csv") 

#continuous variable
#4 groups -(2:26)
cpg_25 <- cpg_25_4g[,1:26]
cpg_25 <- cpg_25[order(cpg_25$v1),]
data <- data[order(data$v1),]
sum(cpg_25$v1!=data$v1)   # 0 

# sva <- fread("C:/Users/sijia/Desktop/current working dictionary/methylation/code/20190403 CHD_EWAS/task35-20190403_generate_sva.R/190403_smartSVA_CHD.csv")
# dim(sva) #982 57
# # [1] "202259340013_R02C01" [2] "202410000076_R05C01"
# rownames(sva) <- sva$V1
# sva <- sva[-which(rownames(sva)=="202259340013_R02C01"|rownames(sva)=="202410000076_R05C01"),]
# sva <- sva[order(sva$V1),]
# sum(sva$V1!=data$v1)
# sva <- sva[,-"V1"]


# cpg_25 <- cpg_25[which(cpg_25$v1 %in% data$v1),]
sum(cpg_25$v1!=data$v1) 
covs<-data.frame(cpg_25,data)

covs$education<-as.numeric(covs$education)
covs$region_code<-factor(covs$region_code)
covs$fasting_time<-factor(covs$fasting_time)
covs$no_batch<-factor(covs$no_batch)
# covs$used_blood_pressure_drugs<-factor(covs$used_blood_pressure_drugs)
# ggplot(covs, aes(x = cg13311494, y = tg_mmoll, color=used_blood_pressure_drugs)) 
# geom_point()
# covs$chip<-factor(covs$chip)
# covs$sample_plate<-factor(covs$sample_plate)
Formula1 <- formula(paste("cpg ~smk+drk+met+bmi_calc+diet_score+age_at_study_date+is_female+fasting_time+education+marital_2groups+region_code+no_batch"))

# Formula2 <- formula(paste("cpg ~smk+drk+met+bmi_calc+diet_score+age_at_study_date+is_female+fasting_time+education+marital_2groups+region_code+", 
#                          paste(paste("sv", 1:dim(sva)[2], sep=""), collapse="+")))


# drop participants used blood pressure drugs
# covs <- covs[which(covs$used_blood_pressure_drugs==0),]
# cpg_25 <- cpg_25[which(cpg_25$v1 %in% covs$v1.1),]
# sum(cpg_25$v1!=covs$v1.1)

#all metabolic markers:
# tg_mmoll tg_mmoll sbp_mean(drop) dbp_mean(drop) tg_mmoll tg_mmoll tg_mmoll tg_mmoll random_glucose(diabetes_now)
# Formula <- formula(paste("y ~cpg+age+gender+education+marital_status+smk+drk+pa1+pa2+diet_score+fasting_time+region_code+no_batch+diabetes_now"))

cpg_25 <- as.matrix(cpg_25)

fitmodel =function(i){
  
  covs$cpg=as.numeric(cpg_25[,i])
  est=rep(NA,5) #15 may need to change
  se=rep(NA,5)
  pvalue=rep(NA,5)
  tryCatch({
    lm2=lm(Formula1,data=covs)
    est=coef(summary(lm2))[2:6,1]
    se=coef(summary(lm2))[2:6,2]
    pvalue=coef(summary(lm2))[2:6,4]   
     
  },warning=function(w) {print(paste("warning",i,sep=" "))}, error = function(e) {print(paste("error",i,sep=" "))})
  
  c(est,se,pvalue)
}
result=as.data.frame(t(sapply(2:26,fitmodel)))
# colnames(result) = c("e","se","p")
result$probename=colnames(cpg_25)[2:26]

write.table(result,"C:/Users/sijia/Desktop/current working dictionary/methylation/code/20190619 cpg_mediation/1216HLFs/1216_980_batch.csv",quote=F,sep=",",col.name=T,row.name=F)
