# Supplementary material for: Epigenome-wide analysis of DNA methylation and coronary heart disease: a nested case-control study
Source: eLife. 2021 Sep 13;10:e68671. doi: 10.7554/eLife.68671 (PMC8585480; doi:10.7554/eLife.68671)
Supplement: Source code 3. [file elife-68671-supp5.zip › source_code_3_mediation/mediation.do]

* mediation analysis 
use "C:\Users\sijia\Desktop\甲基化数据复核\2020-04-01 980_participants.dta"
* g fasting_time1=1 if fasting_time==1
* replace fasting_time1=0 if fasting_time1==.
* g fasting_time2=1 if fasting_time==2
* replace fasting_time2=0 if fasting_time2==.

* g batch1=1 if no_batch==1
* replace batch1=0 if batch1==.
* g batch2=1 if no_batch==2
* replace batch2=0 if batch2==.
* g batch3=1 if no_batch==3
* replace batch3=0 if batch3==.
* g batch4=1 if no_batch==4
* replace batch4=0 if batch4==.
* table 3
paramed chd, avar(smk) mvar(cg08106661) a0(0) a1(1) m(0) yreg(logistic) mreg(linear) cvars(age gender education marital_status diet_score drk pa1 pa2 fasting_time1 fasting_time2 region1 region2 region3 region4 region5 region6 region7 region8 region9 batch1 batch2 batch3 batch4) nointer

paramed chd, avar(diet_score) mvar(cg21210537) a0(0) a1(1) m(0) yreg(logistic) mreg(linear) cvars(age gender education marital_status smk drk pa1 pa2 fasting_time1 fasting_time2 region1 region2 region3 region4 region5 region6 region7 region8 region9 batch1 batch2 batch3 batch4) nointer
paramed chd, avar(diet_score) mvar(cg10643850) a0(0) a1(1) m(0) yreg(logistic) mreg(linear) cvars(age gender education marital_status smk drk pa1 pa2 fasting_time1 fasting_time2 region1 region2 region3 region4 region5 region6 region7 region8 region9 batch1 batch2 batch3 batch4) nointer
paramed chd, avar(diet_score) mvar(cg05740632) a0(0) a1(1) m(0) yreg(logistic) mreg(linear) cvars(age gender education marital_status smk drk pa1 pa2 fasting_time1 fasting_time2 region1 region2 region3 region4 region5 region6 region7 region8 region9 batch1 batch2 batch3 batch4) nointer

paramed chd, avar(bmi_calc) mvar(cg20302171) a0(0) a1(1) m(0) yreg(logistic) mreg(linear) cvars(age gender education marital_status smk drk pa1 pa2 diet_score fasting_time1 fasting_time2 region1 region2 region3 region4 region5 region6 region7 region8 region9 batch1 batch2 batch3 batch4) nointer
paramed chd, avar(bmi_calc) mvar(cg08484100) a0(0) a1(1) m(0) yreg(logistic) mreg(linear) cvars(age gender education marital_status smk drk pa1 pa2 diet_score fasting_time1 fasting_time2 region1 region2 region3 region4 region5 region6 region7 region8 region9 batch1 batch2 batch3 batch4) nointer

* table 4
* sbp
paramed chd, avar(cg23398826) mvar(sbp_adj) a0(0) a1(1) m(0) yreg(logistic) mreg(linear) cvars(age gender education marital_status smk drk pa1 pa2 diet_score fasting_time1 fasting_time2 region1 region2 region3 region4 region5 region6 region7 region8 region9 batch1 batch2 batch3 batch4) nointer
paramed chd, avar(cg13311494) mvar(sbp_adj) a0(0) a1(1) m(0) yreg(logistic) mreg(linear) cvars(age gender education marital_status smk drk pa1 pa2 diet_score fasting_time1 fasting_time2 region1 region2 region3 region4 region5 region6 region7 region8 region9 batch1 batch2 batch3 batch4) nointer
* dbp
paramed chd, avar(cg23398826) mvar(dbp_adj) a0(0) a1(1) m(0) yreg(logistic) mreg(linear) cvars(age gender education marital_status smk drk pa1 pa2 diet_score fasting_time1 fasting_time2 region1 region2 region3 region4 region5 region6 region7 region8 region9 batch1 batch2 batch3 batch4) nointer
paramed chd, avar(cg13311494) mvar(dbp_adj) a0(0) a1(1) m(0) yreg(logistic) mreg(linear) cvars(age gender education marital_status smk drk pa1 pa2 diet_score fasting_time1 fasting_time2 region1 region2 region3 region4 region5 region6 region7 region8 region9 batch1 batch2 batch3 batch4) nointer
* tc
foreach var of varlist cg26334131 cg05740632 cg20302171 cg21210537{
	paramed chd, avar(`var') mvar(chol_mmoll) a0(0) a1(1) m(0) yreg(logistic) mreg(linear) cvars(age gender education marital_status smk drk pa1 pa2 diet_score fasting_time1 fasting_time2 region1 region2 region3 region4 region5 region6 region7 region8 region9 batch1 batch2 batch3 batch4) nointer
}
* ldl-c
foreach var of varlist cg26334131 cg20302171 cg05740632 cg19583211 cg13311494 cg21210537{
	paramed chd, avar(`var') mvar(ldl_mmoll) a0(0) a1(1) m(0) yreg(logistic) mreg(linear) cvars(age gender education marital_status smk drk pa1 pa2 diet_score fasting_time1 fasting_time2 region1 region2 region3 region4 region5 region6 region7 region8 region9 batch1 batch2 batch3 batch4) nointer
}
* hdl-c
foreach var of varlist cg15833447 cg21210537{
	paramed chd, avar(`var') mvar(hdl_mmoll) a0(0) a1(1) m(0) yreg(logistic) mreg(linear) cvars(age gender education marital_status smk drk pa1 pa2 diet_score fasting_time1 fasting_time2 region1 region2 region3 region4 region5 region6 region7 region8 region9 batch1 batch2 batch3 batch4) nointer
}
* random_glucose
foreach var of varlist cg10400937 cg01545454 cg11754670 cg26334131 cg07219103{
	paramed chd, avar(`var') mvar(random_glucose) a0(0) a1(1) m(0) yreg(logistic) mreg(linear) cvars(age gender education marital_status smk drk pa1 pa2 diet_score fasting_time1 fasting_time2 region1 region2 region3 region4 region5 region6 region7 region8 region9 batch1 batch2 batch3 batch4 diabetes_now) nointer
}
