# Supplementary material for: Epigenome-wide analysis of DNA methylation and coronary heart disease: a nested case-control study
Source: eLife. 2021 Sep 13;10:e68671. doi: 10.7554/eLife.68671 (PMC8585480; doi:10.7554/eLife.68671)
Supplement: Source code 4. [file elife-68671-supp6.zip]

Archive with 1 entries (1 files):
- source_code_4_baseline_characteristics.do
